# Supplementary material for: Expression Profile of Human Cytomegalovirus UL111A cmvIL-10 and LAcmvIL-10 Transcripts in Primary Cells and Cells from Renal Transplant Recipients
Source: Viruses. 2025 Mar 31;17(4):501. doi: 10.3390/v17040501 (PMC12031159; doi:10.3390/v17040501)
Supplement: Supplementary file 1 [file viruses-17-00501-s001.zip]

Archive with 6 entries (6 files):
- Figure S1.tif
- Figure S2.tiff
- Figure S3.tif
- Figure S4.tif
- Figure S5.tif
- Suppl Material (Tables and Figure Legends).pdf
